# Supplementary material for: Age- and Severity-Stratified Associations Among Polysomnographic Parameters, Lower Urinary Tract Symptoms, and Hormonal Markers in Men with Obstructive Sleep Apnea: A Cross-Sectional Study
Source: Life (Basel). 2026 Mar 10;16(3):453. doi: 10.3390/life16030453 (PMC13027505; doi:10.3390/life16030453)
Supplement: Supplementary file 1 [file life-16-00453-s001.zip]

Archive with 1 entries (1 files):
- life-4138546-supplementary.pdf
